# Supplementary material for: Quantification of a Sulfated Marine-Inspired Antifouling Compound in Several Aqueous Matrices: Biodegradation Studies and Leaching Assays from Polydimethylsiloxane Coatings
Source: Mar Drugs. 2022 Aug 25;20(9):548. doi: 10.3390/md20090548 (PMC9506548; doi:10.3390/md20090548)
Supplement: Supplementary file 1 [file marinedrugs-20-00548-s001.zip]

Archive with 1 entries (1 files):
- marinedrugs-1862280-supplementary.pdf
